# Supplementary material for: Cognitive Safety and Outcomes of Pharmacological Management in Heart Failure: A Systematic Review
Source: Pharmaceuticals (Basel). 2025 Nov 5;18(11):1671. doi: 10.3390/ph18111671 (PMC12655635; doi:10.3390/ph18111671)
Supplement: Supplementary file 1 [file pharmaceuticals-18-01671-s001.zip]

Archive with 1 entries (1 files):
- File S1_PRISMA 2020 Checklist.pdf
